# Supplementary material for: Forgotten, But Not Lost—Alloparental Behavior and Pup–Adult Interactions in Companion Dogs
Source: Animals (Basel). 2019 Nov 21;9(12):1011. doi: 10.3390/ani9121011 (PMC6941127; doi:10.3390/ani9121011)
Supplement: Supplementary file 1 [file animals-09-01011-s001.zip]

Archive with 1 entries (1 files):
- animals-642196-SI.xlsx
