# Supplementary material for: Forgotten, But Not Lost—Alloparental Behavior and Pup–Adult Interactions in Companion Dogs
Source: Animals (Basel). 2019 Nov 21;9(12):1011. doi: 10.3390/ani9121011 (PMC6941127; doi:10.3390/ani9121011)
Supplement: Supplementary file 1 [file animals-09-01011-s001.zip › animals-642196-SI.xlsx]

## Sheet: MALE dogs stat
adult, intact males
father	react whine	react_puppies	mothers'_reaction
1
1
1	2	2	0
1	2	1	1
1	2	2	1
1	2	2	1
1		2	1
1	1		-1
1	3	2	1
1
1
1		1	1
1
1
1	1	1	1
1
1	2	2	0
1	3	2	1
1
1	2	2	1
1	2	1	1
1
1	1	2	1
1
1	2	2	0
1	2	2	1
1
1
1	3		-1
1	2	1	1
1
1	2	2	1
1	1	1	1
1
1		1	1
1
1	2	2	1
1
1	3	2	1
1	2	2	1
1	2	2	1
1	3	2	0
1	2	2	1
1	2	2
1	3	1	1
1
1
1	2	2	1
1
1
1	2	2	0
1
1
1	2	2	1
1	1	1	0
1		2
1
1		1	1
1	1	1	-1
1	2	2	1
1	3	1	1
1	3	2	1
1	1		-1
1	2	2	-1
1
1	1	1	1
1
1
1
1	1	1
1	3	2	1
1
1
1
1
1
1		2	1
1		2
0		1	0
0		2
0		2
0	2	2	1
0	2	1	1
0	2	2	1
0	3	2	-1
0	1		-1
0	2	1	1
0	2		0
0
0	1		1
0
0		2
0		2	0
0
0	2	2	1
0	2	2	1
0
0	2	2	1
0	2	2	1
0		2
0	1		1
0	3		1
0	2		1
0
0		1
0
0	3	2	-1
0	2	1
0		2
0	2		1
0	1	2	1
0	1	2
0			1
0	2	2	1
0	2	2	1
0		1
0	2	1	1
0	2		1
0	2	2	0
0	1	2	0
0	2		1
0	2		1
0	3	1	1
0		2
0		1
0	2	2	1
0	3	1	0
0	2		-1
0	2	2	0
0	2	1	1
0		2
0	2	2	1
0	1	2	0
0		1
0	2	2	-1
0			1
0	1		-1
0	2		1
0		1	1
0
0	1	1	-1
0	2		-1
0		1
0	1		0
0		2	1
0	2	2	0
0
0	2		1
0	2		1

## Sheet: FEMALE dogs stat
females
age	reproductive status	parousness	react_Whine	react_puppies	mother's reaction
1	1	1
1	1	1
1	1	1		2
1	1	1	3		1
1	1	1
1	1	1
1	1	1		2
1	1	1	2	2	-1
1	1	1	3		1
1	1	1
1	1	1
1	1	1
1	1	1
1	1	1		2
1	1	1	3		0
1	1	1
1	1	1		2
1	1	1			1
1	1	1
1	1	1
1	1	1
1	1	1
1	1	1
1	1	1		2
1	1	1	2		1
1	1	1
1	1	1
1	1	1		1
1	1	1	3		1
1	1	1
1	1	1		2
1	1	1	3		1
1	1	1
1	1	1
1	1	1
1	1	1		2
1	1	1	2	2	-1
1	1	1	3	2	0
1	1	1	2	2	1
1	1	1	2	2	1
1	1	1	3	2	-1
1	1	1	2	2
1	1	1	3	2	1
1	1	1	2		1
1	1	1
1	1	1
1	1	1
1	1	1
1	1	1
1	1	1
1	1	1
1	1	1
1	1	1		2
1	1	1	3		1
1	1	1		1
1	1	1	1		1
1	1	1
1	1	1
1	1	1
1	1	1		2
1	1	1			-1
1	1	1		1
1	1	1	1	2	-1
1	1	1			1
1	1	1
1	1	1
1	1	1
1	1	1
1	1	1
1	1	1		2
1	1	1	3	1	1
1	1	1	2		0
1	1	1		2
1	1	1	3	2	1
2	1	2		2
2	1	2	3	2
2	1	2	2	2
2	1	2	3
2	1	2	2	2	1
2	1	2		2	0
2	1	2	2	2	1
2	1	2		2	1
2	1	2	3
2	1	2	2		1
2	1	2		2	-1
2	1	2		2	1
2	1	2	3	2	0
2	1	2	2	2
2	1	2	3
2	1	2	3	2	1
2	1	2			1
2	1	2		2	1
2	1	2		1	1
2	1	2	2
2	1	2			1
2	1	2
2	1	2			1
2	1	2			-1
2	1	2
2	1	2		1
2	1	2
2	1	2
2	1	2	1
2	1	2
2	1	2		2	1
2	1	2			-1
2	1	2	3
2	1	2
2	1	2
2	1	2		1	1
2	1	2	2	2
2	1	2	1	1
2	1	2	2	2
2	1	2	2	2	-1
2	1	2	3	2	0
2	1	2	2	1	1
2	1	2	2		1
2	1	2	2		1
2	1	2			1
2	1	2		1	1
2	1	2		1	1
2	1	2
2	1	2	2	2
2	1	2		2
2	1	2		2	-1
2	1	2	2	2	0
2	1	2	3
2	1	2	3	2	0
2	1	2			1
2	1	2	1	1
2	1	2		1	1
2	1	2
2	1	2	2	1	-1
2	1	2
2	1	2			1
2	1	2		2	-1
2	1	2
2	1	2	2	1	0
2	1	2
2	1	2		2
2	1	2		2	1
2	1	2	3
2	1	2	2	2
2	1	2			0
2	1	2	3	2	0
2	1	2		2	1
2	1	2	3	2
2	1	2	3	2	1
2	1	2	2	1
2	1	1			1
2	1	1		2	1
2	1	1		2	1
2	1	1	2		1
2	1	1	2	1	-1
2	1	1		2
2	1	1	1	2	-1
2	1	1	2		-1
2	1	1	2	2
2	1	1		2	-1
2	1	1		2	0
2	1	1	2		-1
2	1	1	3
2	1	1		2	-1
2	1	1			-1
2	1	1	1	2	-1
2	1	1
2	1	1	2
2	1	1			-1
2	1	1		1
2	1	1			-1
2	1	1	2
2	1	1
2	1	1
2	1	1		2
2	1	1		2
2	1	1	2
2	1	1
2	1	1
2	1	1			-1
2	1	1		2	-1
2	1	1		2
2	1	1	3
2	1	1	2
2	1	1		1
2	1	1		2	-1
2	1	1	2
2	1	1	3	2
2	1	1		2
2	1	1	2	2	-1
2	1	1	3	2	0
2	1	1	1
2	1	1		2	-1
2	1	1		2	0
2	1	1	2	1	0
2	1	1	3		-1
2	1	1	1
2	1	1			-1
2	1	1		2	0
2	1	1			0
2	1	1
2	1	1
2	1	1
2	1	1			0
2	1	1
2	1	1		2
2	1	1		1
2	1	1	2
2	1	1	1	1
2	1	1		2
2	1	1	2		1
2	1	1		1	-1
2	1	1		1
2	1	1	2		-1
2	1	1	3	2	0
2	1	1		2
2	1	1			1
2	1	1		1	1
2	1	1	1
2	1	1	1	1	1
2	1	1			0
2	1	1	1		0
2	1	1			0
2	1	1		1
2	1	1	1	2	1
2	1	1	2
2	0	1		1
2	0	1			0
2	0	1	2		-1
2	0	1			1
2	0	1			0
2	0	1
2	0	1
2	0	1		2
2	0	1
2	0	1	2	2
2	0	1		1
2	0	1	2		0
2	0	1	2
2	0	1			1
2	0	1			0
2	0	1		2
2	0	1		1
2	0	1	2	2
2	0	1	1
2	0	1	2	2	1
2	0	1			-1
2	0	1	3		1
2	0	1		2
2	0	1		2
2	0	1	2	2
2	0	1	3
2	0	1	2		1
2	0	1		1	1
2	0	1		2	1
2	0	1	2	1
2	0	1	3	1
2	0	1	1		-1
2	0	1	2	2	1
2	0	1		2	1
2	0	1	2	1	0
2	0	1	2
2	0	1	2		1
2	0	1		1	-1
2	0	1		2	-1
2	0	1	1	1
2	0	1	3
2	0	1	1	1	1
2	0	1			0
2	0	1	2		0
2	0	1			1
2	0	1		1	1
2	0	1
2	0	1	2
2	0	1		2
2	0	1			-1
2	0	1	2
2	0	1
2	0	1			0
2	0	1
2	0	1		2
2	0	1		1
2	0	1	2	1
2	0	1		2
2	0	1	1		1
2	0	1	2		1
2	0	1		1	-1
2	0	1		2	1
2	0	1	1	1	-1
2	0	1	2
2	0	1	3		0
2	0	1			1
2	0	1			1
2	0	1
2	0	1
2	0	1		1
2	0	1
2	0	1	1	1
2	0	1
2	0	1	1		0
2	0	2
2	0	2			0
2	0	2
2	0	2
2	0	2
2	0	2
2	0	2		2
2	0	2
2	0	2
2	0	2	2	1
2	0	2
2	0	2			0
2	0	2	2
2	0	2
2	0	2			0
2	0	2
2	0	2
2	0	2
2	0	2		2
2	0	2
2	0	2
2	0	2	2
2	0	2
2	0	2
2	0	2
2	0	2		1
2	0	2		1
2	0	2		2	-1
2	0	2	1	1
2	0	2	2
2	0	2	3		0
2	0	2	1	2	-1
2	0	2			1
2	0	2		1	1
2	0	2	2	1
2	0	2		2
2	0	2	2		1
2	0	2	3	2
2	0	2	2	1
2	0	2			0
2	0	2	2	1	1
2	0	2	1
2	0	2			1
2	0	2	2		0
2	0	2		5
2	0	2			1
2	0	2
2	0	2		5
2	0	2
2	0	2			-1
2	0	2	2
2	0	2
2	0	2			0
2	0	2
2	0	2		4
2	0	2		1
2	0	2
2	0	2
2	0	2	2
2	0	2		2	1
2	0	2		5	-1
2	0	2		2
2	0	2	1
2	0	2	2	1
3	1	2		2	0
3	1	2	3		1
3	1	2		2	1
3	1	2	1
3	1	2	1	2	1
3	1	2			1
3	1	2	3
3	1	2			1
3	1	2	3
3	1	2			1
3	1	2
3	1	2
3	1	2
3	1	2
3	1	2
3	1	2		2
3	1	2
3	1	2
3	1	2
3	1	2	3
3	1	2			1
3	1	2
3	1	2
3	1	2
3	1	2
3	1	2
3	1	2		2
3	1	2		1
3	1	2		1
3	1	2
3	1	2	3
3	1	2	1		1
3	1	2	3		1
3	1	2			0
3	1	2
3	1	2		1
3	1	2		1
3	1	2			-1
3	1	2
3	1	2	2
3	1	2	2		1
3	1	2			0
3	1	2
3	1	2		1
3	1	2
3	1	2			1
3	1	2
3	1	2	2
3	1	2		2	0
3	1	2		2	0
3	1	2
3	1	2
3	1	2
3	1	2		1
3	1	2		1	1
3	1	2
3	1	2		1
3	1	2	2
3	1	2	1	1	1
3	1	2			-1
3	1	2	2	1
3	1	2			0
3	1	2	1	1
3	1	2			-1
3	1	2	3	2
3	1	2			1
3	1	2	1
3	1	2			1
3	1	2	2	2
3	1	2		1	1
3	1	2
3	1	2		1
3	1	2	3	2
3	1	2	1		1
3	1	2			1
3	1	2	2
3	1	2	3		-1
					1
					0
					1
					1
					.
					1
					1
					1
					-1
					0
					1
					0
					1
					0
					0
					1
					-1

## Sheet: adult MALE+FEMALE stat
	Adult males and females
sex	parous	react_whine	react_puppies	mother's reaction
1	1
1	1
1	1	2	2	0
1	1	2	1	1
1	1	2	2	1
1	1	2	2	1
1	1		2	1
1	1	1		-1
1	1	3	2	1
1	1
1	1
1	1		1	1
1	1
1	1
1	1	1	1	1
1	1
1	1	2	2	0
1	1	3	2	1
1	1
1	1	2	2	1
1	1	2	1	1
1	1
1	1	1	2	1
1	1
1	1	2	2	0
1	1	2	2	1
1	1
1	1
1	1	3		-1
1	1	2	1	1
1	1
1	1	2	2	1
1	1	1	1	1
1	1
1	1		1	1
1	1
1	1	2	2	1
1	1
1	1	3	2	1
1	1	2	2	1
1	1	2	2	1
1	1	3	2	0
1	1	2	2	1
1	1	2	2
1	1	3	1	1
1	1
1	1
1	1	2	2	1
1	1
1	1
1	1	2	2	0
1	1
1	1
1	1	2	2	1
1	1	1	1	0
1	1		2
1	1
1	1		1	1
1	1	1	1	-1
1	1	2	2	1
1	1	3	1	1
1	1	3	2	1
1	1	1		-1
1	1	2	2	-1
1	1
1	1	1	1	1
1	1
1	1
1	1
1	1	1	1
1	1	3	2	1
1	1
1	1
1	1
1	1
1	1
1	1		2	1
1	1		2
1	0		1	0
1	0		2
1	0		2
1	0	2	2	1
1	0	2	1	1
1	0	2	2	1
1	0	3	2	-1
1	0	1		-1
1	0	2	1	1
1	0	2		0
1	0
1	0	1		1
1	0
1	0		2
1	0		2	0
1	0
1	0	2	2	1
1	0	2	2	1
1	0
1	0	2	2	1
1	0	2	2	1
1	0		2
1	0	1		1
1	0	3		1
1	0	2		1
1	0
1	0		1
1	0
1	0	3	2	-1
1	0	2	1
1	0		2
1	0	2		1
1	0	1	2	1
1	0	1	2
1	0			1
1	0	2	2	1
1	0	2	2	1
1	0		1
1	0	2	1	1
1	0	2		1
1	0	2	2	0
1	0	1	2	0
1	0	2		1
1	0	2		1
1	0	3	1	1
1	0		2
1	0		1
1	0	2	2	1
1	0	3	1	0
1	0	2		-1
1	0	2	2	0
1	0	2	1	1
1	0		2
1	0	2	2	1
1	0	1	2	0
1	0		1
1	0	2	2	-1
1	0			1
1	0	1		-1
1	0	2		1
1	0		1	1
1	0
1	0	1	1	-1
1	0	2		-1
1	0		1
1	0	1		0
1	0		2	1
1	0	2	2	0
1	0
1	0	2	2	1
1	0	2	2	1
2	1		2
2	1	3	2	1
2	1	2		0
2	1	3	2	1
2	1	2	2	1
2	1		2
2	1	2	2	1
2	1			-1
2	1	3		1
2	1	2	2	0
2	1		2
2	1		2
2	1	3	2	1
2	1	2		1
2	1	3	2	1
2	1	3		1
2	1		2
2	1		1	1
2	1
2	1	2		1
2	1			-1
2	1
2	1
2	1
2	1		1
2	1
2	1
2	1			1
2	1	1		-1
2	1		2
2	1
2	1
2	1	3		1
2	1
2	1		1
2	1		2
2	1	2	1	-1
2	1	1	2	0
2	1	2	2	1
2	1	2	2	1
2	1	3	1	1
2	1	2		1
2	1	2		1
2	1	2		1
2	1		1
2	1		1
2	1
2	1		2	-1
2	1	2	2	0
2	1		2
2	1		2	0
2	1	2		1
2	1	3	2
2	1	3		1
2	1		1
2	1	1	1	-1
2	1
2	1		1	1
2	1	2		-1
2	1
2	1		2	0
2	1
2	1		1
2	1	2		1
2	1		2
2	1		2
2	1			0
2	1	3	2	0
2	1	2		1
2	1		2
2	1	3	2	1
2	1		2
2	1	3	2	1
2	1	3	1	1
2	1	2		1
2	0		2	1
2	0		2
2	0			-1
2	0	2	1
2	0	2	2	-1
2	0		2	-1
2	0	1
2	0	2	2	-1
2	0	2	2	0
2	0		2	-1
2	0
2	0	2		-1
2	0	3	2	-1
2	0			-1
2	0		2
2	0	1
2	0			-1
2	0	2
2	0		1	-1
2	0
2	0
2	0	2
2	0
2	0		2
2	0		2
2	0
2	0	2
2	0			-1
2	0			-1
2	0		2
2	0		2
2	0
2	0	3
2	0	2	1	-1
2	0		2
2	0
2	0	2	2
2	0	3	2	-1
2	0		2	0
2	0	2	2
2	0	3		-1
2	0	1	2	0
2	0		2	0
2	0		1	-1
2	0	2
2	0	3		-1
2	0	1		0
2	0		2	0
2	0
2	0
2	0
2	0			0
2	0
2	0
2	0		2
2	0		1
2	0
2	0	2	1
2	0	1	2	1
2	0			-1
2	0	2	1
2	0		1	-1
2	0			0
2	0	2	2
2	0	3	2	1
2	0			1
2	0		1
2	0			1
2	0	1	1	0
2	0	1		0
2	0			0
2	0	1
2	0		1	1
2	0		2
2	0	1
2	0	2		0
				-1
				1

## Sheet: React_bark, alloparental behav
separation	timing_together	timing_allonurse	pupagression	FCI	Parker	barkreact	alloparental behav
2	2	1	2	9	1	2	1
2	3	2	2	1	2	3	2
2	3	2	2	2		3	2
2	2	1	1	9	1	3	1
1	2	1	1	9		3	1
1	2	1	1	9	1	1	1
1	2	2	1	9	1	3	2
2	2	1	2			0	1
1	2	2	1	9	1	1	2
3	3	1	1	2	5	1	1
2	2	1	1		2	0	1
1	2	1	1	9		1	1
2	2	2	1	9		3	2
2		1	2	9	1	3	1
2	2	2	1			3	2
1	2	2	1	2	2	3	2
3	3	1	1		5	1	1
2	2	2	2	2	1	1	2
3	2	1	2	1	2	0	1
1	2	2	1			1	2
1	2	2	1	2	5	1	2
3	3	2	1			0	2
2	2	1	1	2	2	0	1
1	2	2	1			0	2
3	3	1	1	2	5	1	1
2	2	2	1		5	2	2
1	2	2	1	1	2	3	2
1	1	2				3	2
1	1	1				1	1
2	2	2	2	1	2	3	2
2	2	2	1			0	2
3	2	1	1	1	2	3	1
1	2	2	1			3	2
3	3	1	1	2	2	1	1
2	3	2	2	9		1	2
1	3	1	1	1	2	3	1
1	2	2	2	9	1	3	2
2	2	2	2	9		3	2
1	2	2	1			0	2
1	2	2	2	2	2	1	2
1	2	2	2		5	3	2
3	2	2	2			0	2
1	2	2	2	2	5	3	2
1	2	2	2	9	5	1	2
1	2	2	1	9	1	3	2
2	2	2	1	9	1	1	2
2	1	1		2	5	3	1
1	3	1	2	2	2	0	1
1	2	1	1	2	1	3	1
	3	1		9	5	3	1
2	2	2	1			3	2
2	2	1	2	1	2	3	1
3	2	1	1	1	2	3	1
2	2	2	1	1	2	3	2
		1	2			3	1
2	2	1	2			2	1
3	2	2	1	9	1	1	2
2	2	2	2			3	2
1	2	1	2			3	1
1	2	2	1	2	1	3	2
2	2	2	2	1	2	2	2
2	2	2	1			3	2
2	1	2	2			3	2
1	2	2	1			2	2
3	3	1	1	9	1	1	1
2	1	2	2	1	2	2	2
1	2	2	1			0	2
1	2	2	2			2	2
3	3	2	1	1	2	0	2
3	3	1	1		5	0	1
3	3	2	1	2	1	2	2
2	2	1	1			2	1
3	3	2	1			2	2
2	2	2	1	1	2	3	2
2	2	2	2	1	2	0	2
1	2	1	1	1	2	3	1
3	3	2	1	1	2	0	2
